# Supplementary material for: Creep behavior of reinforced concrete-filled steel tubular columns under axial compression
Source: PLoS One. 2021 Sep 20;16(9):e0255603. doi: 10.1371/journal.pone.0255603 (PMC8452051; doi:10.1371/journal.pone.0255603)
Supplement: S1 Data — (XLS) [file pone.0255603.s001.xls]

## Sheet: Fig.4
56.6674	5.50421	T56-50-A	55.1839	0	手持式	56	0		57.6923	0.538462	T56-50-B	56.353	73.3755	手持式
56.7432	60.0504		55.2807	69.4215		84	524.84		57.6923	149.338		57.8363	169.79
56.8121	109.638		55.4465	188.43		112	624.75		59.2949	62.9538		59.3067	275.842
56.8741	154.267		57.0566	143.802		140	689.48		60.8974	274.169		64.0222	367.499
60.2901	213.805		58.943	297.521		168	731.66		60.8974	206.969		70.3635	449.549
60.3452	253.475		62.3704	357.025		196	759.23		62.5	312.585		78.3436	512.354
62.067	293.161		69.17	436.364		224	777.28		64.1026	365.4		83.1174	560.638
62.1427	347.707		77.5934	480.992		252	789.12		64.1026	403.8		92.7363	604.197
63.8783	397.311		86.0098	520.661		280	796.89		67.3077	346.231		102.381	628.48
67.1152	327.922		92.7472	555.372		308	801.99		68.9103	418.246		110.419	647.912
67.2186	402.303		109.497	575.207		336	805.34		70.5128	365.462		118.549	599.876
68.8095	347.773		119.551	590.083					72.1154	437.477		121.651	691.502
72.1635	362.683		124.596	609.917					73.7179	384.692		121.716	643.31
72.2462	422.188		132.971	619.835					76.9231	461.523		128.051	730.179
77.1774	372.65		144.725	654.545					76.9231	408.723		131.257	744.699
77.2807	447.031		149.797	694.215					81.7308	413.569		140.902	768.981
82.267	437.163		161.53	714.05					81.7308	480.769		144.082	802.777
83.8717	392.551		171.598	738.843					86.5385	432.815		155.346	822.272
87.2257	407.46		181.632	738.843					86.5385	490.415		168.223	841.797
87.3084	466.965		193.358	753.719					89.7436	452.046		179.507	846.834
92.2396	417.427		203.419	773.554					91.3462	509.662		192.403	851.902
92.2947	457.097		213.487	798.347					96.1538	471.308		202.048	876.184
97.2465	422.436		218.497	793.388					96.1538	514.508		216.525	905.379
97.2947	457.147		226.851	788.43					100.962	485.754		227.834	891.139
100.642	467.097		238.55	783.471					102.564	528.969		239.118	896.176
102.247	422.485		251.928	783.471					104.167	538.585		263.298	906.28
103.92	427.46		261.968	788.43					107.372	490.615		277.807	911.379
103.982	472.089		270.364	813.223					108.974	538.631		292.336	902.021
108.996	482.056		280.432	838.017					112.179	500.262		305.226	911.908
110.608	442.403		290.445	823.14					115.385	505.092		310.006	955.374
110.683	496.949		297.113	808.264					115.385	562.692		314.78	1003.66
113.941	442.436		303.83	828.099					116.987	596.308		330.909	1003.97
114.017	496.982		310.56	857.851					120.192	543.538		336	1004	347.037	1004.28
115.732	531.71		315.618	887.603					125	596.385				359.94	1004.53
117.288	452.386		322.349	917.355					125	538.785				366.34	1043.21
118.996	482.155		334.034	902.479					129.808	601.231				380.83	1062.76
119.113	566.454				342.381	892.562			131.41	543.646				395.326	1077.5
123.976	467.329				350.756	902.479			133.013	606.062				413.061	1082.66
125.773	561.561				357.466	917.355			137.821	553.308				434.015	1092.7
127.419	546.702				364.182	937.19			139.423	610.923				446.912	1097.77
130.656	477.312				365.889	961.983			141.026	538.938
132.433	556.669				375.943	976.86			142.628	634.954
135.677	492.238				385.997	991.736			144.231	582.169
139.01	492.271				397.71	996.694			150.641	649.431
139.107	561.694				409.423	1001.65			152.244	587.046
142.44	561.727				419.47	1011.57			157.051	649.492
143.99	477.445				434.527	1016.53			157.051	601.492
144.148	591.496				447.912	1021.49			161.859	663.938
145.732	532.007								163.462	596.754
150.732	532.057								165.064	683.169
150.829	601.479								166.667	630.385
152.516	616.372								173.077	692.846
154.079	542.007								173.077	635.246
155.829	601.529								177.885	644.892
157.42	546.999								179.487	697.708
162.502	606.554								185.897	644.969
164.079	542.107								185.897	702.569
165.781	566.917								190.705	659.415
165.863	626.422								190.705	707.415
170.877	636.389								195.513	726.662
172.447	566.983								197.115	654.677
174.135	581.876								200.321	731.508
175.884	641.397								200.321	664.308
180.815	591.859								206.731	726.769
180.898	651.364								209.936	674
184.252	666.274								213.141	736.431
185.836	606.785								214.744	674.046
187.571	656.389								221.154	741.308
190.836	606.835								221.154	683.708
190.912	661.381								222.756	770.123
194.176	611.827								224.359	712.538
194.238	656.455								227.564	760.569
197.516	616.818								227.564	693.369
197.62	691.2								230.769	779.8
202.53	626.785								232.372	727.015
202.606	681.332								235.577	779.846
207.537	631.794								237.179	741.462
207.606	681.381								241.987	751.108
210.94	681.414								241.987	784.708
212.537	631.843								245.192	808.738
215.871	631.876								246.795	755.954
215.953	691.381								250	813.585
220.864	626.967								251.603	756
220.967	701.349								258.013	823.262
222.682	736.076								258.013	765.662
224.252	666.67								262.821	823.308
227.703	751.002								262.821	775.308
229.273	681.596								269.231	832.969
230.96	696.489								269.231	760.969
232.717	760.969								272.436	770.6
234.28	686.604								274.038	847.415
234.342	731.233								278.846	780.262
237.613	686.638								280.449	857.077
239.349	736.242								282.051	770.692
242.641	706.522								283.654	866.708
244.37	751.167								285.256	852.323
244.377	756.126								286.859	794.738
247.634	701.613								288.462	809.154
249.384	761.134								291.667	861.985
250.981	711.564								294.872	809.215
251.05	761.151								294.872	866.815
257.641	706.671								298.077	871.646
257.71	756.258								299.679	818.862
261.037	751.333								304.487	876.508
264.453	810.871								304.487	823.708
265.954	691.877								307.692	886.138
265.995	721.63								310.897	818.969
266.057	766.258								310.897	890.969
267.731	771.234								312.5	828.585
274.294	696.919								314.103	891
276.058	766.358								317.308	833.431
279.405	776.308								320.513	895.862
280.996	721.779								322.115	843.077
284.432	796.193								323.718	900.692
286.044	756.539								326.923	905.523
291.065	771.465								330.128	828.754
291.133	821.053								331.731	843.169
297.793	816.16								333.333	910.385
299.384	761.63								336	914	338.141	915.231
304.474	826.144										338.141	857.631
306.079	781.531										342.949	915.277
312.725	766.721										344.551	857.692
312.807	826.226										349.359	915.338
317.794	816.358										349.359	852.938
321.044	756.886										352.564	867.369
324.385	761.878										352.564	915.369
324.467	821.383										355.769	862.6
327.794	816.458										357.372	920.215
329.385	761.928										362.179	925.062
334.488	836.359										363.782	857.877
336.086	786.788										366.987	925.108
		339.495	841.367								366.987	867.508
		341.1	796.755								371.795	929.954
		344.502	846.375								373.397	872.369
		349.433	796.837								378.205	939.615
		349.495	841.466								379.808	877.231
		354.433	796.887								381.41	939.646
		356.176	851.45								384.615	886.877
		357.767	796.92								387.821	939.708
		359.509	851.483								389.423	886.923
		361.086	787.036								392.628	944.554
		362.849	856.475								395.833	944.585
		366.1	797.003								395.833	891.785
		366.197	866.425								402.244	896.646
		372.856	861.533								402.244	949.446
		374.434	797.085								403.846	949.462
		376.19	861.566								405.449	896.677
		377.767	797.118								410.256	896.723
		381.114	807.069								410.256	949.523
		381.19	861.615								413.462	959.154
		382.863	866.59								416.667	906.385
		384.447	807.102								421.474	954.431
		387.781	807.135								421.474	906.431
		387.863	866.64								427.885	959.292
		392.781	807.185								429.487	901.708
		392.87	871.648								432.692	935.338
		399.461	817.168								432.692	959.338
		399.544	876.673
		402.795	817.201
		404.551	881.682
		407.884	881.715
		409.462	817.267
		412.795	817.301
		412.871	871.847
		417.802	822.309
		417.885	881.814
		422.878	876.905
		424.469	822.375
		426.218	881.896
		429.489	837.301
		431.246	901.781
		432.823	837.334
		436.232	891.913
		439.483	832.441

## Sheet: Fig5(a)(b)
Stress level
0.15	28	0	0.25	28	0	0.35	28	0	0.45	28	0		0.15	179.18
	42	98.44		42	162.6		42	224.83		42	284.76		0.25	296.55
	56	118.09		56	195.26		56	270.36		56	342.94		0.35	411.18
	84	140.37		84	232.15		84	321.57		84	408.09		0.45	522.4
	112	154.23		112	255.14		112	353.55		112	448.86
	140	163.19		140	270.01		140	374.24		140	475.25
	168	169.02		168	279.69		168	387.7		168	492.43
	196	172.82		196	286		196	396.49		196	503.65
	224	175.31		224	290.14		224	402.25		224	510.99
	252	176.94		252	292.85		252	406.02		252	515.81
	280	178.01		280	294.62		280	408.49		280	518.96
	308	178.72		308	295.79		308	410.12		308	521.04
	336	179.18		336	296.55		336	411.18		336	522.4

## Sheet: Fig6(a)(b)
Steel ratio
0.142	28	0	0.106	28	0	0.0714	28	0	0.036	28	0		0.036	411.18
	42	158.18		42	163.98		42	178.3		42	224.83		0.0714	328.45
	56	190.41		56	197.37		56	214.53		56	270.36		0.1061	302.82
	84	227.31		84	235.55		84	255.83		84	321.57		0.1402	292.37
	112	250.43		112	259.46		112	281.67		112	353.55
	140	265.45		140	274.99		140	298.43		140	374.24
	168	275.24		168	285.11		168	309.36		168	387.7
	196	281.65		196	291.74		196	316.51		196	396.49
	224	285.84		224	296.07		224	321.19		224	402.25
	252	288.6		252	298.92		252	324.25		252	406.02
	280	290.4		280	300.79		280	326.27		280	408.49
	308	291.59		308	302.01		308	327.59		308	410.12
	336	292.37		336	302.82		336	328.45		336	411.18

## Sheet: Fig7(a)(b)
Reinforcement ratio
1.47	28	0	2.2	28	0	2.93	28	0	3.67	28	0		0.0147	441.73
	42	237.81		42	224.83		42	212.89		42	201.88		0.022	411.18
	56	286.91		56	270.36		56	255.15		56	241.16		0.0293	383.53
	84	342.79		84	321.57		84	302.18		84	284.43		0.0367	358.46
	112	377.92		112	353.55		112	331.35		112	311.1
	140	400.75		140	374.24		140	350.14		140	328.21
	168	415.65		168	387.7		168	362.34		168	339.28
	196	425.4		196	396.49		196	370.28		196	346.48
	224	431.8		224	402.25		224	375.48		224	351.18
	252	435.99		252	406.02		252	378.88		252	354.26
	280	438.74		280	408.49		280	381.11		280	356.27
	308	440.54		308	410.12		308	382.57		308	357.59
	336	441.73		336	411.18		336	383.53		336	358.46
